# Supplementary material for: Physiological and Growth Responses of Thai Rice Genotypes to High Salinity Stress at the Seedling and Reproductive Stages
Source: Plants (Basel). 2025 Dec 9;14(24):3748. doi: 10.3390/plants14243748 (PMC12737130; doi:10.3390/plants14243748)
Supplement: Supplementary file 1 [file plants-14-03748-s001.zip]

Archive with 1 entries (1 files):
- plants-3991667-supplementary.pdf
